# Supplementary material for: An Acid-Responsive Fluorescent Molecule for Erasable Anti-Counterfeiting
Source: Molecules. 2024 Sep 12;29(18):4335. doi: 10.3390/molecules29184335 (PMC11433798; doi:10.3390/molecules29184335)
Supplement: Supplementary file 1 [file molecules-29-04335-s001.zip]

Archive with 1 entries (1 files):
- molecules-3153923-supplementary.pdf
